# Supplementary material for: Incongruence between dominant commensal donor microbes in recipient feces post fecal transplant and response to anti-PD-1 immunotherapy
Source: BMC Microbiol. 2021 Sep 20;21:251. doi: 10.1186/s12866-021-02312-0 (PMC8454007; doi:10.1186/s12866-021-02312-0)
Supplement: Supplementary file 6 — Additional file 6: Table S1. Sample and sequence read information. The original sequence files were sequenced and deposited by (A) James et al., (B) Davar et al., and (C) Baruch et al. The table represents the sample information along with sequence read information. [file 12866_2021_2312_MOESM6_ESM.xlsx]

## Sheet: Table S1
Table S1: Sample and sequence read information. The original sequence files were sequenced and deposited by (A) James et al., (B) Davar et al., and (C) Baruch et al. The table represents the sample information along with sequence read information.
(A)				(B)								(C)
Samples	Individual ID	Downloaded reads		Samples	Individual ID	Days	Pre/Post FMT	Donor/Recipient	FMT relationship	Downloaded reads		Samples	Individual ID	Days	Pre/Post FMT	Donor/Recipient	FMT relationship	Downloaded reads
287C-Cecum_IgA	287C	11010039		18-0002	18-0002	Combined	N/A	Donor	Recipient IDs: 19-0023, 18-0018	43629667		D1	D1	N/A	N/A	Donor	Recipient IDs: R1, R3, R5, R7, R9	14934079
287C-Cecum_IgG		6264084		18-0005	18-0005	Combined			Recipient IDs: 19-0001, 18-0007	67464208		D2	D2	N/A	N/A	Donor	Recipient IDs: R2, R4, R6, R8, R10	14037741
287C-Sigmoid_IgA		7621411		18-0008	18-0008	Combined			Recipient IDs: 19-0010, 19-0009, 18-0034, 18-0033	50945507		R1	R1	0	colonoscopy-based FMT	Recipient	Donor ID: D1	24853332
287C-Sigmoid_IgG		12522008		18-0014	18-0014	Combined			Recipient IDs: 19-0026, 19-0024, 19-0007, 18-0032	17957814				7	post FMT	Recipient		31502014
287C-Transverse_IgA		8993826		18-0006	18-0006	Combined			Recipient ID: 19-0002	24480575				31	post FMT	Recipient		11599436
287C-Transverse_IgG		7996386		18-0031	18-0031	Combined			Recipient ID: 19-0013	30237698				65	post FMT	Recipient		15401651
290B-Cecum_IgA	290B	10241896		19-0011	19-0011	Combined			Recipient ID: 19-0006	10120533		R2	R2	0	colonoscopy-based FMT	Recipient	Donor ID: D2	12024497
290B-Cecum_IgG		7961998		19-0023-D-22	19-0023	-22	Pre FMT	Recipient	Donor ID: 18-0002	7650192				7	post FMT	Recipient		35248029
290B-Sigmoid_IgA		10730592		19-0023-D7		7	Post FMT			12964912				31	post FMT	Recipient		15813048
290B-Sigmoid_IgG		11841824		19-0023-D13		13	Post FMT			9514450				65	post FMT	Recipient		17490981
290B-Transverse_IgA		12868988		19-0023-D29		29	Post FMT			8924901		R3	R3	0	colonoscopy-based FMT	Recipient	Donor ID: D1	14593556
290B-Transverse_IgG		10060092		19-0023-D35		35	Post FMT			7462067				7	post FMT	Recipient		15029469
296C-Cecum_IgA	296C	8455997		18-0018-D-23	18-0018	-23	Pre FMT	Recipient	Donor ID: 18-0002	12285913				31	post FMT	Recipient		17316955
296C-Cecum_IgG		9236909		18-0018-D21		21	Post FMT			9686285				65	post FMT	Recipient		13696049
296C-Sigmoid_IgA		9488497		18-0018-D29		29	Post FMT			18204277		R4	R4	0	colonoscopy-based FMT	Recipient	Donor ID: D2	25678553
296C-Sigmoid_IgG		7337170		18-0018-D36		36	Post FMT			6449058				7	post FMT	Recipient		12891213
296C-Transverse_IgA		10248994		18-0018-D42		42	Post FMT			17198220				31	post FMT	Recipient		14220993
296C-Transverse_IgG		9678393		18-0018-D47		47	Post FMT			18239924				65	post FMT	Recipient		15037269
298C-Cecum_IgA	298C	9396741		18-0018-D56		56	Post FMT			12300375		R5	R5	0	colonoscopy-based FMT	Recipient	Donor ID: D1	15058189
298C-Cecum_IgG		8919376		18-0018-D63		63	Post FMT			11167474				7	post FMT	Recipient		24290905
298C-Sigmoid_IgA		10260424		18-0018-D69		69	Post FMT			11091465				31	post FMT	Recipient		26022844
298C-Sigmoid_IgG		8696706		18-0018-D75		75	Post FMT			9988454				65	post FMT	Recipient		16337479
298C-Transverse_IgA		16915650		18-0018-D90		90	Post FMT			13866499		R6	R6	0	colonoscopy-based FMT	Recipient	Donor ID: D2	20938105
298C-Transverse_IgG		15297178		18-0018-D96		96	Post FMT			19493226				7	post FMT	Recipient		15567080
302C-Cecum_IgA	302C	8527427		18-0018-D112		112	Post FMT			2516932				31	post FMT	Recipient		18217686
302C-Cecum_IgG		9306768		18-0018-D133		133	Post FMT			12770467				65	post FMT	Recipient		16734320
302C-Sigmoid_IgA		8224170		18-0018-D342		342	Post FMT			7843363		R7	R7	0	colonoscopy-based FMT	Recipient	Donor ID: D1	25919349
302C-Sigmoid_IgG		9127011		18-0018-D383		383	Post FMT			8221992				7	post FMT	Recipient		17955303
302C-Transverse_IgA		12482797		18-0018-D390		390	Post FMT			8852156				31	post FMT	Recipient		15453694
302C-Transverse_IgG		10892595		18-0018-D411		411	Post FMT			9276870				65	post FMT	Recipient		22900981
312C-Cecum_IgA	312C	9324420		18-0018-D419		419	Post FMT			9334161		R8	R8	0	colonoscopy-based FMT	Recipient	Donor ID: D2	15108078
312C-Cecum_IgG		10656190		18-0018-D424		424	Post FMT			9153896				7	post FMT	Recipient		17090225
312C-Sigmoid_IgA		7703464		18-0018-D432		432	Post FMT			9200447				31	post FMT	Recipient		13848323
312C-Sigmoid_IgG		12522712		18-0018-D440		440	Post FMT			9670074				65	post FMT	Recipient		13804517
312C-Transverse_IgA		9101346		18-0018-D447		447	Post FMT			9483904		R9	R9	0	colonoscopy-based FMT	Recipient	Donor ID: D1	13542619
312C-Transverse_IgG		7322774		18-0018-D452		452	Post FMT			7623710				7	post FMT	Recipient		16546264
				18-0018-D461		461	Post FMT			8131174				31	post FMT	Recipient		8523905
				18-0018-D466		466	Post FMT			12352170				65	post FMT	Recipient		15211012
				18-0018-D473		473	Post FMT			10356246		R10	R10	0	colonoscopy-based FMT	Recipient	Donor ID: D2	19865632
				18-0018-D482		482	Post FMT			12055189				7	post FMT	Recipient		17384822
				18-0018-D490		490	Post FMT			8443065				31	post FMT	Recipient		12844836
				18-0018-D496		496	Post FMT			6811424				65	post FMT	Recipient		16855848
				18-0018-D503		503	Post FMT			8177090
				18-0018-D514		514	Post FMT			6958692
				18-0018-D528		528	Post FMT			11739342
				18-0018-D535		535	Post FMT			8238363
				19-0001-D-29	19-0001	-29	Pre FMT	Recipient	Donor ID: 18-0005	10072079
				19-0001-D13		13	Post FMT			10355989
				19-0001-D21		21	Post FMT			10734014
				19-0001-D30		30	Post FMT			10950470
				19-0001-D56		56	Post FMT			12305647
				19-0001-D65		65	Post FMT			9793912
				18-0007-D-7	18-0007	-7	Pre FMT	Recipient	Donor ID: 18-0005	23074764
				18-0007-D1		1	Post FMT			11357863
				18-0007-D7		7	Post FMT			22802246
				18-0007-D20		20	Post FMT			23699242
				18-0007-D21		21	Post FMT			18089787
				18-0007-D41		41	Post FMT			19109530
				18-0007-D53		53	Post FMT			19259552
				18-0007-D73		73	Post FMT			15729531
				18-0007-D85		85	Post FMT			13770162
				18-0007-D101		101	Post FMT			14446305
				18-0007-D174		174	Post FMT			11920170
				18-0007-D267		267	Post FMT			11287560
				18-0007-D357		357	Post FMT			18994471
				18-0007-D471		471	Post FMT			14247617
				18-0007-D514		514	Post FMT			10498727
				19-0010-D-24	19-0010	-24	Pre FMT	Recipient	Donor ID: 18-0008	8288919
				19-0010-D7		7	Post FMT			7406493
				19-0010-D12		12	Post FMT			9891470
				19-0010-D14		14	Post FMT			13240491
				19-0010-D19		19	Post FMT			8983564
				19-0010-D41		41	Post FMT			16171125
				19-0010-D47		47	Post FMT			11282312
				19-0010-D55		55	Post FMT			13062463
				19-0010-D62		62	Post FMT			6132883
				19-0010-D68		68	Post FMT			13781013
				19-0010-D78		78	Post FMT			14899741
				19-0010-D89		89	Post FMT			11902165
				19-0010-D97		97	Post FMT			8319814
				19-0010-D104		104	Post FMT			10974696
				19-0010-D111		111	Post FMT			9530405
				19-0010-D123		123	Post FMT			9343792
				19-0010-D124		124	Post FMT			13007832
				19-0010-D132		132	Post FMT			9501329
				19-0010-D139		139	Post FMT			10651438
				19-0010-D146		146	Post FMT			9330569
				19-0010-D172		172	Post FMT			11392670
				19-0010-D187		187	Post FMT			10257016
				19-0009-D-24	19-0009	-24	Pre FMT	Recipient	Donor ID: 18-0008	9791712
				19-0009-D11		11	Post FMT			11703872
				19-0009-D18		18	Post FMT			11975124
				19-0009-D25		25	Post FMT			3184677
				19-0009-D32		32	Post FMT			11751536
				19-0009-D39		39	Post FMT			12000262
				18-0034-D-22	18-0034	-22	Pre FMT	Recipient	Donor ID: 18-0008	16349505
				18-0034-D20		20	Post FMT			19556720
				18-0034-D27		27	Post FMT			15003865
				18-0034-D33		33	Post FMT			12705485
				18-0034-D40		40	Post FMT			12833747
				18-0034-D48		48	Post FMT			14270270
				18-0034-D125		125	Post FMT			15556466
				18-0034-D146		146	Post FMT			8069356
				18-0033-D-23	18-0033	-23	Pre FMT	Recipient	Donor ID: 18-0008	15015888
				18-0033-D14		14	Post FMT			21986834
				18-0033-D25		25	Post FMT			8601189
				18-0033-D68		68	Post FMT			13494097
				18-0033-D77		77	Post FMT			10644608
				19-0026-D-22	19-0026	-22	Pre FMT	Recipient	Donor ID: 18-0014	10051041
				19-0026-D7		7	Post FMT			10088693
				19-0024-D-9	19-0024	-9	Pre FMT	Recipient	Donor ID: 18-0014	10601977
				19-0024-D7		7	Post FMT			11606066
				19-0024-D13		13	Post FMT			14152434
				19-0024-D20		20	Post FMT			7002735
				19-0024-D28		28	Post FMT			4660297
				19-0024-D34		34	Post FMT			4900415
				19-0024-D41		41	Post FMT			22398359
				19-0024-D48		48	Post FMT			8174923
				19-0024-D56		56	Post FMT			17825813
				19-0024-D62		62	Post FMT			18164867
				19-0024-D69		69	Post FMT			9047976
				19-0024-D77		77	Post FMT			9650288
				19-0024-D83		83	Post FMT			7173716
				19-0024-D92		92	Post FMT			10882979
				19-0024-D113		113	Post FMT			10095053
				19-0024-D118		118	Post FMT			10742217
				19-0007-D-28	19-0007	-28	Pre FMT	Recipient	Donor ID: 18-0014	11527947
				19-0007-D14		14	Post FMT			10065196
				19-0007-D21		21	Post FMT			14674055
				19-0007-D29		29	Post FMT			9695548
				19-0007-D35		35	Post FMT			10878519
				19-0007-D45		45	Post FMT			8836525
				19-0007-D57		57	Post FMT			6560374
				19-0007-D67		67	Post FMT			7656423
				18-0032-D-22	18-0032	-22	Pre FMT	Recipient	Donor ID: 18-0014	11199964
				18-0032-D7		7	Post FMT			11349017
				18-0032-D14		14	Post FMT			6384218
				18-0032-D22		22	Post FMT			11753663
				19-0002-D-7	19-0002	-7	Pre FMT	Recipient	Donor ID: 18-0006	8710740
				19-0002-D8		8	Post FMT			11713472
				19-0002-D16		16	Post FMT			4691537
				19-0002-D21		21	Post FMT			15981652
				19-0002-D29		29	Post FMT			8327174
				19-0002-D42		42	Post FMT			8701954
				19-0002-D50		50	Post FMT			13483190
				19-0002-D57		57	Post FMT			11015889
				19-0002-D64		64	Post FMT			7467697
				19-0002-D71		71	Post FMT			6280464
				19-0002-D78		78	Post FMT			11903781
				19-0002-D85		85	Post FMT			10501603
				19-0002-D92		92	Post FMT			10873219
				19-0002-D99		99	Post FMT			11186629
				19-0002-D106		106	Post FMT			13329650
				19-0002-D114		114	Post FMT			10930274
				19-0002-D120		120	Post FMT			11181918
				19-0002-D127		127	Post FMT			11521817
				19-0002-D134		134	Post FMT			15147929
				19-0002-D141		141	Post FMT			9778633
				19-0002-D148		148	Post FMT			6072023
				19-0002-D156		156	Post FMT			9545552
				19-0002-D162		162	Post FMT			9774616
				19-0002-D169		169	Post FMT			10978610
				19-0002-D176		176	Post FMT			9727033
				19-0002-D183		183	Post FMT			9346881
				19-0002-D190		190	Post FMT			10161413
				19-0002-D211		211	Post FMT			8985124
				19-0013-D-21	19-0013	-21	Pre FMT	Recipient	Donor ID: 18-0031	6825861
				19-0013-D12		12	Post FMT			6037831
				19-0013-D19		19	Post FMT			10898164
				19-0013-D27		27	Post FMT			9312398
				19-0013-D33		33	Post FMT			10468307
				19-0013-D40		40	Post FMT			9118428
				19-0013-D47		47	Post FMT			10070132
				19-0013-D55		55	Post FMT			12928098
				19-0013-D61		61	Post FMT			19078030
				19-0013-D68		68	Post FMT			11207462
				19-0013-D75		75	Post FMT			11023579
				19-0013-D83		83	Post FMT			7385419
				19-0013-D90		90	Post FMT			9185940
				19-0013-D103		103	Post FMT			11512608
				19-0006-D-22	19-0006	-22	Pre FMT	Recipient	Donor ID: 19-0011	9877312
				19-0006-D7		7	Post FMT			3703099
				19-0006-D14		14	Post FMT			9154107
				19-0006-D19		19	Post FMT			7207239
				19-0006-D32		32	Post FMT			9796780
				19-0006-D47		47	Post FMT			7780948
				19-0006-D55		55	Post FMT			7005440
				19-0006-D63		63	Post FMT			8660353
