# Supplementary material for: Incongruence between dominant commensal donor microbes in recipient feces post fecal transplant and response to anti-PD-1 immunotherapy
Source: BMC Microbiol. 2021 Sep 20;21:251. doi: 10.1186/s12866-021-02312-0 (PMC8454007; doi:10.1186/s12866-021-02312-0)
Supplement: Supplementary file 7 — Additional file 7: Table S2. WSS scores for Baruch et al. All pairwise comparisons were conducted between a donor-recipient paired sample from Baruch et al. The resultant scores (%) are shown as a numerical value. *CO indicates the cut-off value for each species [file 12866_2021_2312_MOESM7_ESM.xlsx]

## Sheet: Table S2
Table S2: WSS scores for Baruch et al. All pairwise comparisons were conducted between a donor-recipient paired sample from Baruch et al. The resultant scores (%) are shown as a numerical value. *CO indicates the cut-off value for each species.
	D1 vs R1				D1 vs R3				D1 vs R5				D1 vs R7				D1 vs R9				D2 vs R2				D2 vs R4				D2 vs R6				D2 vs R8				D2 vs R10
Species	Days	D1 Donor		Species	Days	D1 Donor		Species	Days	D1 Donor		Species	Days	D1 Donor		Species	Days	D1 Donor		Species	Days	D2 Donor		Species	Days	D2 Donor		Species	Days	D2 Donor		Species	Days	D2 Donor		Species	Days	D2 Donor
Acidaminococcus_sp_D21 (CO: 96.5)	0	1		Acidaminococcus_sp_D21 (CO: 96.5)	7	90		Acidaminococcus_sp_D21 (CO: 96.5)	7	92		Acidaminococcus_sp_D21 (CO: 96.5)	7	90		Acidaminococcus_sp_D21 (CO: 96.5)	7	90		Alistipes_putredinis (CO: 93.9)	7	98		Alistipes_putredinis (CO: 93.9)	31	99		Alistipes_putredinis (CO: 93.9)	0	18		Alistipes_putredinis (CO: 93.9)	7	99		Alistipes_putredinis (CO: 93.9)	7	99
	31	73			31	94			65	75			31	94							65	99							7	79							65	99
	65	58											65	89		Bacteroides_vulgatus (CO: 95.1)	0	53						Bacteroides_uniformis (CO: 97.8)	0	48						Bacteroides_uniformis (CO: 97.8)	0	51
				Bacteroides_vulgatus (CO: 95.1)	0	1		Bacteroides_vulgatus (CO: 95.1)	0	1							7	99		Bacteroides_uniformis (CO: 97.8)	7	97			7	93		Bacteroides_uniformis (CO: 97.8)	0	21			7	97		Bacteroides_uniformis (CO: 97.8)	7	39
Bacteroides_vulgatus (CO: 95.1)	0	52			7	42			7	100		Bacteroides_vulgatus (CO: 95.1)	0	39			31	94			65	96			31	93			7	51			31	93			31	59
	7	99			31	96			31	98			31	63			65	96																			65	85
	31	100							65	99			65	100						Bacteroides_vulgatus (CO: 95.1)	0	6		Bacteroides_vulgatus (CO: 95.1)	0	7		Bacteroides_vulgatus (CO: 95.1)	7	19		Bacteroides_vulgatus (CO: 95.1)	0	73
	65	99		Bifidobacterium_adolescentis (CO: 69.4)	0	30										Collinsella_aerofaciens (CO: 79.2)	0	1			7	98			7	98			31	4			7	100		Bacteroides_vulgatus (CO: 95.1)	7	99
					7	96		Bifidobacterium_adolescentis (CO: 69.4)	0	0		Bifidobacterium_adolescentis (CO: 69.4)	0	0			7	99			65	74			31	93							31	92			31	89
Bifidobacterium_adolescentis (CO: 69.4)	0	0			31	95			7	97			7	99			31	100										Collinsella_aerofaciens (CO: 79.2)	0	1			65	98			65	78
	31	98			65	94			31	99			31	99			65	98		Collinsella_aerofaciens (CO: 79.2)	0	6		Collinsella_aerofaciens (CO: 79.2)	0	2			7	1
	65	27							65	99											7	13			7	17			65	22		Collinsella_aerofaciens (CO: 79.2)	0	9		Collinsella_aerofaciens (CO: 79.2)	0	9
				Collinsella_aerofaciens (CO: 79.2)	0	1						Collinsella_aerofaciens (CO: 79.2)	0	2		Eubacterium_eligens (CO: 85.8)	0	10			31	21			31	17							31	7			7	11
Collinsella_aerofaciens (CO: 79.2)	0	0			7	98		Collinsella_aerofaciens (CO: 79.2)	0	1			7	98			7	99			65	24			65	33		Coprococcus_eutactus (CO: 88.2)	0	1			65	8			31	22
	7	98			31	97			7	98			31	78			31	28											7	99							65	40
	31	98			65	98			31	98			65	70			65	10		Coprococcus_eutactus (CO: 88.2)	7	99		Coprococcus_eutactus (CO: 88.2)	0	2			31	98		Coprococcus_eutactus (CO: 88.2)	0	0
	65	98							65	98											31	98			7	99			65	99			7	99		Coprococcus_eutactus (CO: 88.2)	0	61
				Eubacterium_eligens (CO: 85.8)	0	49						Eubacterium_eligens (CO: 85.8)	65	14		Eubacterium_rectale (CO: 94.9)	0	7			65	99			31	99							31	98			7	99
Eubacterium_eligens (CO: 85.8)	0	11			65	14		Eubacterium_rectale (CO: 94.9)	0	17							7	100							65	99		Eubacterium_eligens (CO: 85.8)	7	76			65	99			31	97
									7	99		Eubacterium_rectale (CO: 94.9)	0	10			31	100		Eubacterium_rectale (CO: 94.9)	0	2							31	71							65	99
Eubacterium_rectale (CO: 94.9)	0	8		Eubacterium_rectale (CO: 94.9)	0	10			31	99			7	99			65	6			7	96		Eubacterium_eligens (CO: 85.8)	0	22						Eubacterium_eligens (CO: 85.8)	7	86
	31	100			65	99			65	99			31	99							31	94						Eubacterium_rectale (CO: 94.9)	0	3						Eubacterium_eligens (CO: 85.8)	7	53
	65	99											65	9		Faecalibacterium_prausnitzii_L2 (CO: 77.5)	0	1			65	3		Eubacterium_rectale (CO: 94.9)	0	7			7	36		Eubacterium_rectale (CO: 94.9)	0	2			31	10
				Faecalibacterium_prausnitzii_L2 (CO: 77.5)	0	2		Faecalibacterium_prausnitzii_L2 (CO: 77.5)	0	2							7	79							7	8			31	17			31	87			65	97
Faecalibacterium_prausnitzii_L2 (CO: 77.5)	0	1			7	13			7	61		Faecalibacterium_prausnitzii_L2 (CO: 77.5)	0	3			31	84		Faecalibacterium_prausnitzii_A2 (CO: 90)	0	9			31	98			65	95			65	91
	7	3			31	20			31	86			7	89			65	2			7	23			65	13										Eubacterium_rectale (CO: 94.9)	0	7
	31	74			65	5			65	88			31	80							31	91						Faecalibacterium_prausnitzii_A2 (CO: 90)	0	3		Eubacterium_siraeum (CO: 99.6)	0	29			7	4
	65	5											65	82		Roseburia_intestinalis (CO: 92.4)	0	23			65	91		Eubacterium_siraeum (CO: 99.6)	0	36			7	25							31	96
								Roseburia_intestinalis (CO: 92.4)	0	22							7	93							31	75			31	38		Faecalibacterium_prausnitzii_A2 (CO: 90)	0	8			65	86
Roseburia_intestinalis (CO: 92.4)	0	35							31	66		Roseburia_intestinalis (CO: 92.4)	0	18						Faecalibacterium_prausnitzii_L2 (CO: 77.5)	0	7							65	86			7	13
	31	99							65	80			7	72							7	34		Faecalibacterium_prausnitzii_A2 (CO: 90)	0	6							31	22		Faecalibacterium_prausnitzii_A2 (CO: 90)	0	5
													31	93							31	52			7	69		Faecalibacterium_prausnitzii_L2 (CO: 77.5)	0	8			65	6			7	96
													65	95							65	57			31	95			7	41							31	93
																									65	94			31	49		Faecalibacterium_prausnitzii_L2 (CO: 77.5)	0	12			65	49
																				Faecalibacterium_prausnitzii_SL3 (CO: 81.5)	0	3							65	24			31	34
																					7	36		Faecalibacterium_prausnitzii_L2 (CO: 77.5)	0	19							65	21		Faecalibacterium_prausnitzii_L2 (CO: 77.5)	0	13
																					31	17			31	62		Faecalibacterium_prausnitzii_SL3 (CO: 81.5)	0	5							7	57
																					65	13			65	56			7	34		Faecalibacterium_prausnitzii_SL3 (CO: 81.5)	0	9			31	51
																													31	21			7	17			65	34
																				Parabacteroides_merdae (CO: 98.1)	7	76		Faecalibacterium_prausnitzii_SL3 (CO: 81.5)	0	16			65	20			31	11
																									31	14							65	6		Faecalibacterium_prausnitzii_SL3 (CO: 81.5)	0	10
																				Parabacteroides_sp_D13 (CO: 99)	7	94			65	21		Parabacteroides_merdae (CO: 98.1)	7	11							7	33
																																Parabacteroides_merdae (CO: 98.1)	0	8			31	21
																				Prevotella_copri (CO: 91.3)	0	0		Parabacteroides_sp_D13 (CO: 99)	31	94		Prevotella_copri (CO: 91.3)	0	2			7	27			65	31
																					65	100							7	3
																								Roseburia_intestinalis (CO: 92.4)	0	21			31	7		Parabacteroides_sp_D13 (CO: 99)	7	92		Parabacteroides_merdae (CO: 98.1)	7	10
																				Roseburia_intestinalis (CO: 92.4)	0	25			65	31
																					7	97						Roseburia_intestinalis (CO: 92.4)	31	97		Prevotella_copri (CO: 91.3)	0	3		Prevotella_copri (CO: 91.3)	7	6
																					31	98											7	2			31	4
																					65	95											65	8			65	6
																																				Roseburia_intestinalis (CO: 92.4)	0	23
																																					7	95
																																					65	29
