# Supplementary material for: Incongruence between dominant commensal donor microbes in recipient feces post fecal transplant and response to anti-PD-1 immunotherapy
Source: BMC Microbiol. 2021 Sep 20;21:251. doi: 10.1186/s12866-021-02312-0 (PMC8454007; doi:10.1186/s12866-021-02312-0)
Supplement: Supplementary file 8 — Additional file 8: Table S3. WSS scores for Davar et al. All pairwise comparisons were conducted between donor-recipient paired samples. The resultant scores (%) are shown as a numerical value. *CO indicates the cut-off value for each species. [file 12866_2021_2312_MOESM8_ESM.xlsx]

## Sheet: Table S3
Table S3: WSS scores for Davar et al. All pairwise comparisons were conducted between donor-recipient paired samples. The resultant scores (%) are shown as a numerical value. *CO indicates the cut-off value for each species.
	18-0005 vs 18-0007				18-0005 vs 19-0001				18-0014 vs 19-0024				18-0014 vs 18-0032				18-0014 vs 19-0026				18-0014 vs 19-0007				18-0002 vs 18-0018				18-0002 vs 19-0023				18-0008 vs 19-0010				18-0008 vs 19-0009				18-0008 vs 18-0033				18-0008 vs 18-0034				18-0006 vs 19-0002
Species	Days	18-0005 Donor		Species	Days	18-0005 Donor		Species	Days	18-0014 Donor		Species	Days	18-0014 Donor		Species	Days	18-0014 Donor		Species	Days	18-0014 Donor		Species	Days	18-0002 Donor		Species	Days	18-0002 Donor		Species	Days	18-0008 Donor		Species	Days	18-0008 Donor		Species	Days	18-0008 Donor		Species	Days	18-0008 Donor		Species	Days
Akkermansia_muciniphila (CO: 99.8)	D267	4		Akkermansia_muciniphila (CO: 99.8)	D13	97		Alistipes_onderdonkii (CO: 97.4)	D-9	64		Alistipes_onderdonkii (CO: 97.4)	D-22	2		Alistipes_putredinis (CO: 93.9)	D-22	99		Alistipes_onderdonkii (CO: 97.4)	D-28	31		Alistipes_onderdonkii (CO: 97.4)	D21	100		Alistipes_onderdonkii (CO: 97.4)	D-22	25		Akkermansia_muciniphila (CO: 99.8)	D-24	1		Akkermansia_muciniphila (CO: 99.8)	D18	100		Bacteroides_ovatus (CO: 91.7)	D-23	16		Akkermansia_muciniphila (CO: 99.8)	D-22	0		Alistipes_onderdonkii (CO: 97.4)	D8
	D471	4			D21	97			D7	65			D7	5			D7	14			D14	27			D29	100			D7	26			D7	2			D32	100			D14	15			D20	100			D21
	D514	4			D30	98			D56	63			D14	4							D21	36			D36	100							D12	2							D25	12			D27	100			D78
					D56	98			D113	64			D22	2		Bacteroides_uniformis (CO: 97.8)	D-22	99			D29	4			D42	100		Alistipes_putredinis (CO: 93.9)	D7	90			D14	96		Bacteroides_ovatus (CO: 91.7)	D-24	5							D33	100			D99
Alistipes_onderdonkii (CO: 97.4)	D20	99			D65	95			D118	69											D35	14			D47	100			D13	99			D19	3			D11	52		Bacteroides_vulgatus (CO: 95.1)	D-23	23			D40	100			D106
	D21	99										Alistipes_putredinis (CO: 93.9)	D7	99		Bacteroides_vulgatus (CO: 95.1)	D-22	91			D45	25			D56	100			D29	100			D41	10			D18	34			D14	4			D48	100			D114
	D41	95		Alistipes_onderdonkii (CO: 97.4)	D-29	7		Alistipes_putredinis (CO: 93.9)	D-9	68			D14	99							D57	11			D63	100			D35	100			D47	47			D25	80			D25	4			D125	100			D120
	D53	10			D13	99			D7	99			D22	98		Faecalibacterium_prausnitzii_L2 (CO: 77.5)	D7	33			D67	9			D69	100							D55	1			D32	51			D68	4			D146	100			D127
	D73	11			D21	17			D13	99															D75	100		Bacteroides_sp_1_1_6 (CO: 97.4)	D-22	12			D62	1			D39	61			D77	4							D134
	D85	11			D30	8			D20	99		Bacteroides_sp_1_1_6 (CO: 97.4)	D-22	7						Alistipes_putredinis (CO: 93.9)	D14	98			D383	100			D7	10			D68	5										Bacteroides_ovatus (CO: 91.7)	D-22	17			D156
	D101	13			D56	11			D28	100			D7	97							D21	98			D390	100			D13	18			D78	1		Bacteroides_vulgatus (CO: 95.1)	D-24	47		Ruminococcus_torques_ATCC (CO: 96.6)	D25	60			D20	20			D169
	D174	10			D65	9			D34	100			D14	95							D29	98			D411	100							D89	1			D11	52							D27	14			D183
	D267	11							D41	99			D22	89							D35	98			D419	100		Bacteroides_cellulosilyticus (CO: 98.2)	D-22	13			D97	1			D18	52							D33	18			D190
	D357	13		Alistipes_putredinis (CO: 93.9)	D-29	7			D48	99											D45	99			D424	100							D111	1			D25	53							D40	8
	D471	99			D13	25			D56	99		Bacteroides_sp_2_1_16 (CO: 98.1)	D-22	25							D57	99			D432	99		Bacteroides_ovatus (CO: 91.7)	D-22	12			D124	2			D32	53							D48	13		Bacteroides_ovatus (CO: 91.7)	D8
	D514	10			D21	21			D62	99											D67	99			D440	100			D7	15			D132	1			D39	51							D125	19			D21
					D30	7			D69	99		Bacteroides_ovatus (CO: 91.7)	D-22	5											D447	100			D13	15			D139	1											D146	24			D29
Alistipes_putredinis (CO: 93.9)	D-7	39			D56	9			D77	100			D7	22						Bacteroides_sp_1_1_6 (CO: 97.4)	D-28	4			D452	100							D146	1		Ruminococcus_torques_ATCC (CO: 96.6)	D11	72											D42
	D1	40			D65	7			D83	99			D22	94							D14	4			D461	100		Bacteroides_uniformis (CO: 97.8)	D-22	21			D172	1			D18	71						Bacteroides_vulgatus (CO: 95.1)	D-22	43			D50
	D7	39							D92	99											D21	3			D466	100			D7	22			D187	1											D20	44			D78
	D20	51		Bacteroides_sp_2_1_16 (CO: 98.1)	D13	24			D113	99		Bacteroides_uniformis (CO: 97.8)	D-22	8							D29	2			D473	100			D13	49						Dialister_invisus (CO: 92.7)	D-24	2							D27	43			D85
	D21	48			D21	100			D118	99			D7	8							D45	4			D482	100			D29	99		Bacteroides_ovatus (CO: 91.7)	D-24	7			D11	2							D33	50			D114
	D41	49			D56	100							D14	17							D57	7			D490	100			D35	99			D7	11			D32	2							D40	46
	D53	47						Bacteroides_sp_1_1_6 (CO: 97.4)	D7	82			D22	10							D67	6			D496	100							D12	91			D39	2							D48	40		Bacteroides_uniformis (CO: 97.8)	D-7
	D73	48		Bacteroides_ovatus (CO: 91.7)	D-29	22			D13	28															D503	100		Bacteroides_vulgatus (CO: 95.1)	D-22	65			D14	78											D125	43			D8
	D85	50			D13	41			D41	17		Bacteroides_vulgatus (CO: 95.1)	D7	99						Bacteroides_ovatus (CO: 91.7)	D-28	6			D514	99			D7	68			D19	33											D146	51			D21
	D101	48			D21	18			D56	47			D14	100							D14	5			D528	99			D13	70			D41	12															D29
	D174	46			D30	23			D62	14			D22	15							D21	4			D535	100			D29	45			D47	21										Dialister_invisus (CO: 92.7)	D-22	6			D42
	D267	50							D118	21											D35	4							D35	61			D55	18											D20	100			D50
	D357	48		Bacteroides_uniformis (CO: 97.8)	D-29	13						Eubacterium_rectale (CO: 94.9)	D-22	9							D45	6		Alistipes_putredinis (CO: 93.9)	D21	99							D62	39											D146	100			D57
	D471	60			D13	13		Bacteroides_sp_2_1_16 (CO: 98.1)	D41	69			D7	6							D57	5			D29	99		Barnesiella_intestinihominis (CO: 99.3)	D7	100			D68	66															D64
	D514	49			D21	11			D62	92			D14	6							D67	7			D36	99			D13	100			D78	21															D78
					D30	16			D118	95															D42	99			D29	100			D89	16															D85
Bacteroides_sp_1_1_6 (CO: 97.4)	D-7	9			D56	15														Bacteroides_uniformis (CO: 97.8)	D-28	34			D47	99							D97	19															D92
	D1	4			D65	11		Bacteroides_ovatus (CO: 91.7)	D7	61											D14	30			D56	99		Ruminococcus_torques_ATCC (CO: 96.6)	D7	63			D123	42															D99
	D7	12							D13	7											D21	32			D63	100			D22	60			D124	33															D106
	D20	20		Bacteroides_vulgatus (CO: 95.1)	D-29	1			D28	7											D29	26			D69	99			D35	78			D146	31															D114
	D21	26			D13	3			D41	11											D35	26			D75	99							D172	58															D120
	D41	27			D21	1			D62	13											D45	100			D383	100		Faecalibacterium_prausnitzii_A2 (CO: 90)	D35	95			D187	62															D127
	D53	39			D30	1			D118	11											D57	100			D390	99																							D134
	D73	86			D56	1															D67	100			D411	100		Faecalibacterium_prausnitzii_L2 (CO: 77.5)	D13	88		Bacteroides_vulgatus (CO: 95.1)	D-24	40															D141
	D85	90						Bacteroides_uniformis (CO: 97.8)	D-9	12															D419	100			D29	92			D7	36															D148
	D101	62		Barnesiella_intestinihominis (CO: 99.3)	D-29	45			D7	99										Bacteroides_vulgatus (CO: 95.1)	D-28	30			D424	100			D35	80			D12	48															D156
	D357	53			D13	51			D13	76											D14	33			D432	99							D14	43															D162
					D21	58			D20	95											D21	28			D440	100		Dialister_invisus (CO: 92.7)	D-22	2			D19	13															D169
Bacteroides_sp_2_1_16 (CO: 98.1)	D174	100			D56	55			D28	98											D29	30			D447	99			D13	3			D41	41															D176
	D267	100			D65	48			D34	97											D35	20			D452	100			D35	6			D47	39															D183
	D357	100							D41	95											D45	56			D461	99							D55	42															D190
	D471	99		Collinsela_aerofaciens (CO: 79.2)	D-29	1			D48	94											D57	98			D466	100		Faecalibacterium_prausnitzii_SL3 (CO: 81.5)	D35	84			D62	41															D211
	D514	100			D13	5			D56	99											D67	41			D473	100							D68	44
					D21	3			D62	98															D482	99		Prevotella_copri (CO: 91.3)	D7	100			D78	32														Bacteroides_vulgatus (CO: 95.1)	D-7
Bacteroides_cellulosilyticus (CO: 98.2)	D-7	20			D30	4			D69	97										Eubacterium_rectale (CO: 94.9)	D29	12			D490	100			D13	100			D89	20															D8
	D20	30							D77	98											D57	6			D496	100			D29	100			D97	12															D21
	D21	30		Ruminococcus_torques_ATCC (CO: 96.6)	D-29	39			D83	99															D503	100			D35	100			D123	20															D29
	D41	28			D13	40			D92	99										Faecalibacterium_prausnitzii_A2 (CO: 90)	D-28	3			D514	100							D124	35															D42
	D53	29			D21	36			D113	99											D35	100			D528	100							D146	7															D50
	D73	33			D30	40			D118	98											D57	99			D535	99							D172	28															D57
	D174	28																			D67	99																											D78
	D267	26						Bacteroides_vulgatus (CO: 95.1)	D-9	43														Bacteroides_sp_1_1_6 (CO: 97.4)	D21	58						Ruminococcus_torques_ATCC (CO: 96.6)	D-24	12															D85
	D357	31							D7	25										Faecalibacterium_prausnitzii_L2 (CO: 77.5)	D29	86			D29	58							D7	23															D92
	D471	34							D13	29											D35	27			D36	59							D12	68															D99
									D20	29											D57	12			D42	60							D19	39															D106
Bacteroides_ovatus (CO: 91.7)	D-7	11							D28	49											D67	15			D47	57							D47	21															D114
	D1	9							D34	99															D56	63							D55	38															D120
	D7	11							D41	98															D63	61							D62	16															D127
	D20	92							D48	97															D69	58							D68	61															D134
	D21	93							D56	99															D75	57							D78	17															D141
	D41	92							D62	77															D90	98							D89	68															D156
	D53	89							D69	56															D96	96							D97	59															D169
	D73	90							D77	94															D112	98							D104	57															D190
	D85	96							D83	93															D133	97							D111	59															D211
	D101	97							D92	89															D342	99							D123	59
	D174	24							D113	93															D411	57							D124	58														Barnesiella_intestinihominis (CO: 99.3)	D-7
	D267	56							D118	69															D419	60							D132	59															D8
	D357	71																							D424	60							D146	57															D16
	D471	97						Eubacterium_rectale (CO: 94.9)	D-9	3															D432	65							D172	51															D21
	D514	46							D7	21															D447	57							D187	57															D29
									D13	24															D452	63																							D42
Bacteroides_uniformis (CO: 97.8)	D-7	12							D20	14															D490	67						Eubacterium_siraeum (CO: 99.6)	D104	100															D50
	D1	12							D28	8															D496	67							D124	100															D57
	D7	12							D34	6															D503	66							D132	100															D64
	D20	100							D48	11															D514	58																							D71
	D21	100							D56	4															D528	57																							D78
	D41	94							D62	8															D535	66																							D85
	D53	97							D69	5																																							D92
	D73	99							D77	5														Bacteroides_ovatus (CO: 91.7)	D-23	34																							D99
	D85	100							D83	6															D21	33																							D106
	D101	100							D92	7															D29	43																							D114
	D174	100							D113	5															D36	50																							D120
	D267	100																							D42	58																							D127
	D357	100						Faecalibacterium_prausnitzii_A2 (CO: 90)	D-9	4															D47	50																							D134
	D471	100							D7	2															D56	40																							D141
	D514	100							D13	8															D63	32																							D148
									D48	2															D69	23																							D156
Bacteroides_vulgatus (CO: 95.1)	D-7	1																							D75	19																							D162
	D1	2						Faecalibacterium_prausnitzii_L2 (CO: 77.5)	D-9	3															D90	95																							D169
	D7	2							D7	8															D96	69																							D176
	D20	2							D13	23															D112	71																							D183
	D21	2							D34	6															D133	47																							D190
	D41	2							D48	4															D342	68																							D211
	D53	4							D56	15															D383	74
	D73	83							D62	18															D390	26																						Eubacterium_rectale (CO: 94.9)	D8
	D85	22							D69	45															D411	18																							D16
	D101	3							D77	21															D419	44																							D21
	D174	5																							D424	27																							D29
	D267	46																							D432	31																							D42
	D357	4																							D440	30																							D50
	D471	7																							D447	51																							D57
	D514	4																							D452	55																							D64
																									D461	28																							D71
Barnesiella_intestinihominis (CO: 99.3)	D-7	13																							D466	50																							D78
	D1	12																							D473	52																							D85
	D7	14																							D482	52																							D92
	D20	67																							D490	43																							D99
	D21	67																							D496	57																							D106
	D41	58																							D503	47																							D114
	D53	24																							D514	40																							D120
	D73	44																							D528	46																							D127
	D85	77																							D535	34																							D134
	D101	73																																															D141
	D174	49																						Bacteroides_uniformis (CO: 97.8)	D-23	17																							D156
	D267	77																							D21	100																							D162
	D357	77																							D29	100																							D169
	D471	75																							D36	100																							D176
	D514	77																							D42	100
																									D47	100																						Faecalibacterium_prausnitzii_A2 (CO: 90)	D8
Eubacterium_rectale (CO: 94.9)	D41	100																							D63	100																							D29
	D73	100																							D69	100																							D42
																									D75	99																							D50
Parabacteroides_sp_D13 (CO: 98.1)	D-7	3																							D90	19																							D57
	D1	5																							D96	18																							D64
	D7	3																							D112	100																							D71
	D20	98																							D133	99																							D78
	D21	98																							D342	100																							D85
	D41	98																							D383	100																							D92
	D53	98																							D390	74																							D99
	D73	97																							D411	63																							D106
	D85	98																							D419	52																							D127
	D101	98																							D424	94																							D156
	D174	96																							D432	79																							D162
	D267	39																							D440	86																							D176
	D357	70																							D447	97
	D471	10																							D452	95																						Faecalibacterium_prausnitzii_SL3 (CO: 81.5)	D8
	D514	9																							D461	84																							D16
																									D466	93																							D21
Ruminococcus_torques_ATCC (CO: 96.6)	D1	27																							D473	95																							D29
	D73	37																							D482	98																							D42
																									D490	97																							D50
																									D496	89																							D57
																									D503	92																							D64
																									D514	94																							D71
																									D528	96																							D78
																									D535	96																							D85
																																																	D92
																								Bacteroides_vulgatus (CO: 95.1)	D-23	1																							D99
																									D21	2																							D106
																									D29	7																							D114
																									D36	89																							D120
																									D42	89																							D127
																									D47	88																							D134
																									D56	90																							D141
																									D63	89																							D156
																									D69	89																							D162
																									D75	90																							D169
																									D90	87																							D176
																									D96	91																							D183
																									D112	2																							D190
																									D133	90																							D211
																									D342	92
																									D383	90
																									D390	98
																									D411	99
																									D419	99
																									D424	98
																									D432	99
																									D440	100
																									D447	73
																									D452	98
																									D461	100
																									D466	100
																									D473	94
																									D482	98
																									D490	99
																									D496	100
																									D503	94
																									D514	8
																									D528	98
																									D535	95
																								Barnesiella_intestinihominis (CO: 99.3)	D-23	5
																									D21	6
																									D29	6
																									D42	5
																									D47	13
																									D63	6
																									D69	6
																									D75	12
																									D383	100
																									D390	100
																									D411	100
																									D419	100
																									D424	100
																									D432	100
																									D440	100
																									D447	100
																									D452	100
																									D461	100
																									D466	100
																									D473	100
																									D482	100
																									D490	100
																									D496	100
																									D503	100
																									D514	100
																									D528	100
																									D535	100
																								Collinsela_aerofaciens (CO: 79.2)	D29	100
																									D56	100
																									D75	100
																								Faecalibacterium_prausnitzii_L2 (CO: 77.5)	D47	93
																									D482	97
																								Dialister_invisus (CO: 92.7)	D390	87
																									D419	96
																									D424	96
																									D432	96
																									D440	96
																									D452	96
																									D461	95
																									D466	95
																									D496	95
																								Eubacterium_eligens (CO: 85.8)	E69	97
																								Prevotella_copri (CO: 91.3)	D21	100
																									D29	100
																									D36	100
																									D42	99
																									D63	100
																									D90	100
																									D96	99
																									D383	99
																									D390	100
																									D419	100
																									D432	100
																									D440	100
																									D452	100
																									D461	99
																									D466	99
																									D482	100
																									D496	99
[truncated: 7 more columns]
