# Supplementary material for: Incongruence between dominant commensal donor microbes in recipient feces post fecal transplant and response to anti-PD-1 immunotherapy
Source: BMC Microbiol. 2021 Sep 20;21:251. doi: 10.1186/s12866-021-02312-0 (PMC8454007; doi:10.1186/s12866-021-02312-0)
Supplement: Supplementary file 9 — Additional file 9: Table S4. WSS scores for James et al. All pairwise comparisons were conducted among colon segment samples. The resultant WSS scores (%) are shown as a numerical value under the ‘WSS’ column. [file 12866_2021_2312_MOESM9_ESM.xlsx]

## Sheet: S4 Table
Table S4: WSS scores for James et al. All pairwise comparisons were conducted among colon segment samples. The resultant WSS scores (%) are shown as a numerical value under the ‘WSS’ column.
Species	Sample A	Sample B	WSS(%)
Akkermansia_muciniphila	312C-Sigmoid-IgA	312C-Cecum-IgA	96
Akkermansia_muciniphila	312C-Transverse-IgA	312C-Cecum-IgA	96
Akkermansia_muciniphila	312C-Sigmoid-IgA	312C-Transverse-IgA	95
Akkermansia_muciniphila	312C-Cecum-IgG	312C-Sigmoid-IgG	97
Akkermansia_muciniphila	312C-Transverse-IgG	312C-Cecum-IgG	96
Akkermansia_muciniphila	312C-Transverse-IgG	312C-Sigmoid-IgG	96
Alistipes_onderdonkii	287C-Cecum-IgA	287C-Transverse-IgA	100
Alistipes_onderdonkii	287C-Transverse-IgG	287C-Cecum-IgG	100
Alistipes_onderdonkii	312C-Sigmoid-IgA	312C-Transverse-IgA	100
Alistipes_putredinis	312C-Sigmoid-IgA	312C-Transverse-IgA	100
Bacteroides_massiliensis	287C-Cecum-IgA	287C-Transverse-IgA	100
Bacteroides_massiliensis	312C-Cecum-IgA	312C-Transverse-IgA	100
Bacteroides_massiliensis	312C-Cecum-IgA	312C-Sigmoid-IgA	100
Bacteroides_massiliensis	312C-Transverse-IgA	312C-Sigmoid-IgA	100
Bacteroides_massiliensis	312C-Cecum-IgG	312C-Transverse-IgG	100
Bacteroides_massiliensis	296C-Cecum-IgA	296C-Transverse-IgA	100
Bacteroides_massiliensis	296C-Transverse-IgG	296C-Cecum-IgG	100
Bacteroides_plebeius	298C-Cecum-IgA	298C-Sigmoid-IgA	100
Bacteroides_plebeius	298C-Cecum-IgG	298C-Sigmoid-IgG	100
Bacteroides_sp_1_1_6	312C-Cecum-IgA	312C-Transverse-IgA	100
Bacteroides_sp_1_1_6	312C-Cecum-IgG	312C-Transverse-IgG	100
Bacteroides_sp_1_1_6	296C-Transverse-IgA	296C-Cecum-IgA	100
Bacteroides_sp_2_1_16	312C-Sigmoid-IgA	312C-Transverse-IgA	100
Bacteroides_sp_2_1_16	312C-Sigmoid-IgA	312C-Cecum-IgA	100
Bacteroides_sp_2_1_16	312C-Transverse-IgA	312C-Cecum-IgA	100
Bacteroides_sp_2_1_16	312C-Transverse-IgG	312C-Cecum-IgG	100
Bacteroides_uniformis	298C-Sigmoid-IgA	298C-Cecum-IgA	100
Bacteroides_uniformis	298C-Sigmoid-IgG	298C-Cecum-IgG	100
Bacteroides_vulgatus	287C-Cecum-IgA	287C-Transverse-IgA	100
Bacteroides_vulgatus	287C-Cecum-IgA	287C-Sigmoid-IgA	100
Bacteroides_vulgatus	287C-Transverse-IgA	287C-Sigmoid-IgA	100
Bacteroides_vulgatus	287C-Cecum-IgG	287C-Transverse-IgG	100
Bacteroides_vulgatus	287C-Cecum-IgG	287C-Sigmoid-IgG	99
Bacteroides_vulgatus	287C-Transverse-IgG	287C-Sigmoid-IgG	99
Bacteroides_vulgatus	312C-Cecum-IgA	312C-Transverse-IgA	100
Bacteroides_vulgatus	312C-Cecum-IgA	312C-Sigmoid-IgA	100
Bacteroides_vulgatus	312C-Transverse-IgA	312C-Sigmoid-IgA	100
Bacteroides_vulgatus	312C-Cecum-IgG	312C-Transverse-IgG	100
Bacteroides_vulgatus	298C-Cecum-IgA	298C-Sigmoid-IgA	99
Bacteroides_vulgatus	298C-Cecum-IgG	298C-Sigmoid-IgG	98
Bacteroides_vulgatus	290B-Cecum-IgA	290B-Sigmoid-IgA	96
Barnesiella_intestinihominis	312C-Transverse-IgA	312C-Cecum-IgA	100
Barnesiella_intestinihominis	312C-Transverse-IgA	312C-Sigmoid-IgA	100
Barnesiella_intestinihominis	312C-Cecum-IgA	312C-Sigmoid-IgA	100
Barnesiella_intestinihominis	312C-Transverse-IgG	312C-Cecum-IgG	100
Bifidobacterium_adolescentis	296C-Cecum-IgA	296C-Transverse-IgA	96
Bifidobacterium_adolescentis	296C-Cecum-IgG	296C-Transverse-IgG	99
Bifidobacterium_adolescentis	298C-Sigmoid-IgA	298C-Cecum-IgA	99
Bifidobacterium_adolescentis	298C-Sigmoid-IgA	298C-Transverse-IgA	96
Bifidobacterium_adolescentis	298C-Cecum-IgA	298C-Transverse-IgA	96
Bifidobacterium_adolescentis	298C-Sigmoid-IgG	298C-Cecum-IgG	99
Bifidobacterium_adolescentis	298C-Cecum-IgG	298C-Transverse-IgG	98
Bifidobacterium_adolescentis	298C-Sigmoid-IgG	298C-Transverse-IgG	97
Bifidobacterium_adolescentis	302C-Cecum-IgA	302C-Sigmoid-IgA	100
Bifidobacterium_adolescentis	302C-Cecum-IgA	302C-Transverse-IgA	13
Bifidobacterium_adolescentis	302C-Sigmoid-IgA	302C-Transverse-IgA	13
Bifidobacterium_adolescentis	302C-Cecum-IgG	302C-Sigmoid-IgG	100
Collinsella_aerofaciens	296C-Transverse-IgG	296C-Cecum-IgG	86
Collinsella_aerofaciens	298C-Sigmoid-IgA	298C-Cecum-IgA	98
Collinsella_aerofaciens	298C-Sigmoid-IgA	298C-Transverse-IgA	13
Collinsella_aerofaciens	298C-Cecum-IgA	298C-Transverse-IgA	13
Collinsella_aerofaciens	298C-Sigmoid-IgG	298C-Cecum-IgG	97
Collinsella_aerofaciens	298C-Cecum-IgG	298C-Transverse-IgG	40
Collinsella_aerofaciens	298C-Sigmoid-IgG	298C-Transverse-IgG	38
Collinsella_aerofaciens	290B-Transverse-IgA	290B-Sigmoid-IgA	94
Collinsella_aerofaciens	290B-Transverse-IgG	290B-Sigmoid-IgG	99
Collinsella_aerofaciens	302C-Cecum-IgA	302C-Sigmoid-IgA	99
Collinsella_aerofaciens	302C-Cecum-IgA	302C-Transverse-IgA	4
Collinsella_aerofaciens	302C-Sigmoid-IgA	302C-Transverse-IgA	4
Collinsella_aerofaciens	302C-Cecum-IgG	302C-Sigmoid-IgG	99
Faecalibacterium_prausnitzii_A2	298C-Cecum-IgA	298C-Sigmoid-IgA	100
Faecalibacterium_prausnitzii_A2	298C-Cecum-IgG	298C-Sigmoid-IgG	100
Faecalibacterium_prausnitzii_A2	290B-Cecum-IgA	290B-Sigmoid-IgA	83
Faecalibacterium_prausnitzii_A2	302C-Sigmoid-IgA	302C-Cecum-IgA	100
Faecalibacterium_prausnitzii_A2	302C-Cecum-IgG	302C-Sigmoid-IgG	100
Faecalibacterium_prausnitzii_L2	290B-Cecum-IgA	290B-Sigmoid-IgA	81
Parabacteroides_merdae	296C-Transverse-IgA	296C-Cecum-IgA	100
Parabacteroides_merdae	296C-Sigmoid-IgA	296C-Transverse-IgA	99
Parabacteroides_merdae	296C-Sigmoid-IgA	296C-Cecum-IgA	99
Parabacteroides_merdae	296C-Sigmoid-IgG	296C-Transverse-IgG	100
Parabacteroides_merdae	296C-Transverse-IgG	296C-Cecum-IgG	100
Parabacteroides_merdae	296C-Sigmoid-IgG	296C-Cecum-IgG	99
Parabacteroides_merdae	298C-Sigmoid-IgA	298C-Cecum-IgA	100
Parabacteroides_merdae	298C-Sigmoid-IgG	298C-Cecum-IgG	100
Parabacteroides_merdae	302C-Cecum-IgA	302C-Sigmoid-IgA	100
Parabacteroides_merdae	302C-Cecum-IgG	302C-Sigmoid-IgG	100
Parabacteroides_sp_D13	287C-Cecum-IgA	287C-Sigmoid-IgA	100
Parabacteroides_sp_D13	287C-Cecum-IgA	287C-Transverse-IgA	100
Parabacteroides_sp_D13	287C-Sigmoid-IgA	287C-Transverse-IgA	100
Parabacteroides_sp_D13	287C-Cecum-IgG	287C-Transverse-IgG	100
Parabacteroides_sp_D13	287C-Cecum-IgG	287C-Sigmoid-IgG	100
Parabacteroides_sp_D13	287C-Transverse-IgG	287C-Sigmoid-IgG	100
Parabacteroides_sp_D13	296C-Transverse-IgA	296C-Cecum-IgA	100
Parabacteroides_sp_D13	296C-Transverse-IgA	296C-Sigmoid-IgA	79
Parabacteroides_sp_D13	296C-Cecum-IgA	296C-Sigmoid-IgA	79
Parabacteroides_sp_D13	296C-Transverse-IgG	296C-Cecum-IgG	100
Parabacteroides_sp_D13	298C-Sigmoid-IgA	298C-Cecum-IgA	100
Parabacteroides_sp_D13	298C-Sigmoid-IgG	298C-Cecum-IgG	100
Prevotella_copri	302C-Cecum-IgA	302C-Sigmoid-IgA	97
Prevotella_copri	302C-Cecum-IgG	302C-Sigmoid-IgG	98
Ruminococcus_torques_ATCC	296C-Transverse-IgA	296C-Cecum-IgA	100
Ruminococcus_torques_ATCC	296C-Transverse-IgG	296C-Cecum-IgG	100
