# Supplementary material for: Incongruence between dominant commensal donor microbes in recipient feces post fecal transplant and response to anti-PD-1 immunotherapy
Source: BMC Microbiol. 2021 Sep 20;21:251. doi: 10.1186/s12866-021-02312-0 (PMC8454007; doi:10.1186/s12866-021-02312-0)
Supplement: Supplementary file 10 — Additional file 10: Table S5. Boundary cut-off values. A list of WSS cut-off values is provided for each species. These values were previously established based on the Human Microbiome Project (HMP) using our classifier and can be used to assess the relatedness of the strains in two separate samples in the same individual (Kumar et al., 2017). [file 12866_2021_2312_MOESM10_ESM.xlsx]

## Sheet: Table S5
Table S5: Boundary cut-off values. A list of WSS cut-off values is provided for each species. These values were previously established based on the Human Microbiome Project (HMP) using our classifier and can be used to assess the relatedness of the strains in two separate samples in the same individual (Kumar et al., 2017).
Species	Cutoff
Acidaminococcus_sp_D21	96.5
Akkermansia_muciniphila	99.8
Alistipes_onderdonkii	97.4
Alistipes_putredinis	93.9
Alistipes_shahii	92
Anaerotruncus_colihominis	97.9
Bacteroides_cellulosilyticus	98.2
Bacteroides_coprocola	67
Bacteroides_eggerthii	96
Bacteroides_massiliensis	97.7
Bacteroides_ovatus	91.7
Bacteroides_plebeius	67.2
Bacteroides_sp_1_1_6	97.4
Bacteroides_sp_2_1_16	98.1
Bacteroides_stercoris	97.1
Bacteroides_uniformis	97.8
Bacteroides_vulgatus	95.1
Barnesiella_intestinihominis	99.3
Bifidobacterium_adolescentis	69.4
Butyrivibrio_crossotus	98.6
Clostridium_sp_L2_50	72.6
Collinsella_aerofaciens	79.2
Coprococcus_eutactus	88.2
Dialister_invisus	92.7
Eubacterium_eligens	85.8
Eubacterium_rectale	94.9
Eubacterium_siraeum	99.6
Faecalibacterium_prausnitzii_A2	90
Faecalibacterium_prausnitzii_L2	77.5
Faecalibacterium_prausnitzii_SL3	81.5
Parabacteroides_merdae	98.1
Parabacteroides_sp_D13	99
Prevotella_copri	91.3
Roseburia_intestinalis	92.4
Ruminococcus_lactaris	83.6
Ruminococcus_torques_ATCC	96.6
